# Supplementary material for: Exosomes enriched in stemness/metastatic-related mRNAS promote oncogenic potential in breast cancer
Source: Oncotarget. 2015 Oct 26;6(38):40575–87. doi: 10.18632/oncotarget.5818 (PMC4747353; doi:10.18632/oncotarget.5818)
Supplement: Supplementary file 2 [file oncotarget-06-40575-s002.xlsx]

## Sheet: Sheet1
Supplementary Table S1: Top ten stemness and metastatic-related mRNAs with highest levels in
CXCR4-T47D and HCC38 cell lines, and in pool of poor prognostic patients.
